# Supplementary material for: Clinical Evolution of a Cohort of Patients with COVID-19 Treated with Usual Medical Care Plus Polymerized Type I Collagen During the Pandemic Emergency
Source: Med Sci (Basel). 2026 Mar 3;14(1):118. doi: 10.3390/medsci14010118 (PMC13027494; doi:10.3390/medsci14010118)
Supplement: Supplementary file 1 [file medsci-14-00118-s001.zip]

Archive with 2 entries (2 files):
- Figure Supplementary material vf.pdf
- Tables Supplementary material vf.pdf
